# Supplementary material for: Effects of Lactobacillus plantarum and Weissella viridescens on the Gut Microbiota and Serum Metabolites of Mice with Antibiotic-Associated Diarrhea
Source: Nutrients. 2023 Oct 30;15(21):4603. doi: 10.3390/nu15214603 (PMC10648191; doi:10.3390/nu15214603)
Supplement: Supplementary file 1 [file nutrients-15-04603-s001.zip]

Archive with 1 entries (1 files):
- nutrients-2620815-supplementary.pdf
